# Supplementary material for: Anaerobic metabolism during short all-out efforts in tethered running: Comparison of energy expenditure and mechanical parameters between different sprint durations for testing
Source: PLoS One. 2017 Jun 9;12(6):e0179378. doi: 10.1371/journal.pone.0179378 (PMC5466345; doi:10.1371/journal.pone.0179378)
Supplement: S1 File — Folder “Physiologic variables” states the absolute and relative contributions from the different metabolic pathways. Folder “Mechanical variables” states Pmax, Pmean, Pmean10s, W10s and displacement10s for each volunteer and effort duration. (XLSX) [file pone.0179378.s001.xlsx]

## Sheet: Physiological Variables
OXYGEN CONSUPTION (ml O2)
	TOTAL				OXIDATIVE PATHWAY				PHOSPHAGEN PATHWAY				GLYCOLYTIC PATHWAY				COMBINED ANAEROBIC PATHWAYS
Subject	AO10s	AO20s	AO30s		AO10s	AO20s	AO30s		AO10s	AO20s	AO30s		AO10s	AO20s	AO30s		AO10s	AO20s	AO30s
1	1518.69	2554.11	3250.9		233.721	478.355	1028.59		647.08	953.842	913.8		637.889	1121.91	1308.51		1284.97	2075.76	2222.31
2	3898.74	4038.81	6479.41		256.821	659.475	1098.44		939.88	1506.24	1571.02		2702.04	1873.1	3809.96		3641.92	3379.33	5380.98
3	2554.08	5688.35	6785.43		320.328	605.607	807.549		674.24	1458.26	1323.47		1559.51	3624.48	4654.4		2233.75	5082.74	5977.88
4	1839.78	2897.77	3358.15		166.162	567.842	927.278		699.662	565.603	558.448		973.958	1764.33	1872.42		1673.62	2329.93	2430.87
5	4125	4454.37	5094.13		278.048	524.724	800.056		1925.57	776.741	1509.1		1921.38	3152.9	2784.98		3846.95	3929.64	4294.07
6	1287.13	2365.41	3861.34		169.801	536.026	1319		653.471	427.938	764.335		463.853	1401.44	1778.01		1117.32	1829.38	2542.34
7	2482.12	2900.9	5199.27		228.618	435.718	1139.6		715.203	1170.9	1915.11		1538.3	1294.28	2144.56		2253.5	2465.18	4059.67
8	2083.38	3610.94	3520.91		218.225	419.252	796.626		829.692	1068.06	730.686		1035.47	2123.63	1993.6		1865.16	3191.69	2724.28
9	3886.15	6187.73	7174.6		286.047	688.197	956.341		1312.62	2102.27	2273.11		2287.49	3397.26	3945.15		3600.11	5499.53	6218.26
10	4225.04	6813.49	6403.05		258.255	469.711	1045.62		2130.42	2326.22	2013.47		1836.37	4017.56	3343.95		3966.78	6343.78	5357.43
11	1957.09	2977.03	3309.07		182.576	466.876	683.531		866.648	794.253	787.968		907.868	1715.9	1837.57		1774.52	2510.15	2625.54
12	2680.23	3512.51	5840.77		264.045	555.41	834.265		671.286	1109.86	1216.57		1744.9	1847.24	3789.94		2416.19	2957.1	5006.51
RELATIVE CONTRIBUTION ( %)
	OXIDATIVE PATHWAY				PHOSPHAGEN PATHWAY				GLYCOLYTIC PATHWAY				COMBINED ANAEROBIC PATHWAYS
Subject	AO10s	AO20s	AO30s		AO10s	AO20s	AO30s		AO10s	AO20s	AO30s		AO10s	AO20s	AO30s
1	15.3897	18.7288	31.6402		42.6078	37.3454	28.1091		42.0026	43.9258	40.2506		84.6103	81.2712	68.3598
2	6.58728	16.3285	16.9527		24.1073	37.2941	24.2463		69.3055	46.3774	58.801		93.4127	83.6715	83.0473
3	12.5418	10.6465	11.9012		26.3985	25.6359	19.5047		61.0597	63.7176	68.5941		87.4582	89.3535	88.0988
4	9.03161	19.5958	27.6128		38.0296	19.5186	16.6296		52.9388	60.8856	55.7576		90.9684	80.4042	72.3872
5	6.74057	11.78	15.7055		46.6805	17.4377	29.6242		46.5789	70.7823	54.6703		93.2594	88.22	84.2945
6	13.1923	22.661	34.1591		50.7698	18.0915	19.7945		36.0379	59.2474	46.0463		86.8077	77.339	65.8409
7	9.21058	15.0201	21.9184		28.8142	40.3634	36.8342		61.9752	44.6165	41.2474		90.7894	84.9799	78.0816
8	10.4745	11.6106	22.6256		39.8242	29.5784	20.7528		49.7012	58.811	56.6216		89.5255	88.3894	77.3744
9	7.36067	11.122	13.3295		33.7769	33.9749	31.6827		58.8625	54.9031	54.9877		92.6393	88.878	86.6705
10	6.11248	6.89383	16.33		50.4236	34.1414	31.4455		43.4639	58.9648	52.2244		93.8875	93.1062	83.67
11	9.32893	15.6826	20.6563		44.2825	26.6794	23.8124		46.3886	57.638	55.5314		90.6711	84.3174	79.3437
12	9.85157	15.8123	14.2835		25.0458	31.5974	20.8289		65.1026	52.5903	64.8876		90.1484	84.1877	85.7165

## Sheet: Mechanical Variables
	Pmax				Pmean				PmeanAO10s				WAO10s				displacementAO10s
SUBJECT	AO10s	AO20s	AO30s		AO10s	AO20s	AO30s		AO10s	AO20s	AO30s		AO10s	AO20s	AO30s		AO10s	AO20s	AO30s
1	704.146	702.923	597.668		537.151	492.95	455.696		537.151	540.939	504.622		5371.51	5409.39	5046.22		47.28	47.76	44.4
2	808.647	743.56	614.427		666.918	623.49	462.459		666.918	629.597	428.9		6669.85	6295.97	4289		45.1213	43.1798	33.6463
3	835.119	837.624	926.4		710.248	682.154	679.757		710.248	677.129	721.728		7103.19	6771.29	7217.28		46.6695	44.5356	47.0512
4	571.484	619	494.138		508.734	493.912	405.371		508.734	520.436	443.126		5087.34	5204.36	4431.26		47.52	51.12	44.64
5	1148.11	1060.76	1018.66		944.666	780.767	710.244		944.666	834.17	803.227		9446.66	8341.7	8032.27		58.56	55.92	54.72
6	857.899	805.242	829.79		704.691	593.748	521.984		704.691	700.953	735.32		7046.91	7009.53	7353.2		53.04	54.96	54.72
7	872.019	753.856	712.182		753.832	628.364	609.472		753.832	644.822	651.428		7538.32	6448.22	6514.28		53.52	52.32	51.12
8	698.572	693.285	638.638		562.402	526.905	469.855		562.402	569.304	559.122		5624.02	5693.04	5591.22		48	46.08	47.28
9	953.795	824.017	990.822		808.669	626.588	672.316		808.669	670.343	811.798		8087.5	6703.43	8117.98		52.0538	48.9618	51.5009
10	1002.81	978.072	633.226		824.647	762.199	523.39		824.647	815.152	468.935		8247.3	8151.52	4689.35		54.3406	51.5473	34.3988
11	736.261	840.295	825.746		620.688	557.239	470.574		620.688	625.533	597.261		6206.88	6255.33	5972.61		54	53.28	49.68
12	907.591	898.83	710.698		705.35	638.071	523.533		705.35	695.88	577.226		7054.21	6958.8	5772.26		48.747	47.1702	47.8514
